# Supplementary material for: Chromosome-specific painting provides insights into the karyotype evolutionary direction and trajectory in the genus Medicago
Source: Hortic Res. 2025 Nov 14;13(2):uhaf313. doi: 10.1093/hr/uhaf313 (PMC12946675; doi:10.1093/hr/uhaf313)
Supplement: Web_Material_uhaf313 [file web_material_uhaf313.zip]

Archive with 7 entries (7 files):
- Fig S1.pdf
- Fig S2.pdf
- Fig S3.pdf
- Fig S4.pdf
- Fig S5.pdf
- Fig S6.pdf
- Supplemental Table.docx
